# Supplementary material for: Novel insights into the relationship between glaucoma and brain diseases from the genetic to diseases levels: A cross-sectional study
Source: Medicine (Baltimore). 2025 Sep 19;104(38):e44416. doi: 10.1097/MD.0000000000044416 (PMC12459570; doi:10.1097/MD.0000000000044416)
Supplement: Supplementary file 1 [file medi-104-e44416-s001.xlsx]

## Sheet: Sheet1
Table S1. Description of participating studies in Henriët Springelkamp's study
Study	n	Mean age (sd)	Age range	% Men	Mean VCDR (sd)	VCDR range
BATS	966	20.8 (3.8)	13-34	0.459	0.46 (0.13)	0.09-0.75
BMES	1784	64.1 (8.3)	49-91	0.432	0.43 (0.13)	0.09-0.94
EPIC	954	68.6 (7.5)	49-88	0.418	0.34 (0.23)	0.00-0.94
ERF	2131	47.3 (14.0)	18-85	0.444	0.31 (0.20)	0.00-0.87
Framingham	834	60.9 (6.0)	53-84	0.39	0.26 (0.15)	0.00-1.00
GHS I	2678	55.4 (10.8)	35-74	0.513	0.44 (0.11)	0.19-0.81
GHS II	1024	54.5 (10.8)	35-74	0.502	0.43 (0.11)	0.19-0.75
RAINE	1003	20.1 (0.4)	18-22	0.483	0.28 (0.20)	0.00-0.78
RS-I	5573	68.0 (8.4)	55-99	0.409	0.50 (0.13)	0.05-0.87
RS-II	1987	64.7 (7.7)	55-96	0.461	0.50 (0.13)	0.10-0.86
RS-III	2873	57.2 (6.6)	46-90	0.439	0.29 (0.21)	0.00-1.00
TEST	376	20.9 (17.4)	5-79	0.414	0.44 (0.12)	0.09-0.88
TwinsUK	1716	57.0 (11.2)	16-83	0.0152	0.34 (0.11)	0.04-0.7
BES	624	62.7 (8.9)	50 -90	0.3397	0.48 (0.49)	0.12-0.77
SCES (610)	1885	58.5 (9.5)	44-85	0.512	0.40 (0.13)	0.10-0.94
SCES II (Omniexpress)	614	60.3 (9.5)	46-85	0.513	0.40 (0.13)	0.13-0.86
SIMES	2531	59.5 (11.0)	40-81	0.495	0.40 (0.14)	0.08-1.00
SINDI	2514	58.0 (10.0)	43-83	0.512	0.43 (0.11)	0.16-0.97
This table was cited from Springelkamp H, Iglesias AI, Mishra A, Höhn R, Wojciechowski R, Khawaja AP, Nag A, Wang YX, Wang JJ, Cuellar-Partida G, Gibson J, Bailey JN, Vithana EN, Gharahkhani P, Boutin T, Ramdas WD, Zeller T, Luben RN, Yonova-Doing E, Viswanathan AC, Yazar S, Cree AJ, Haines JL, Koh JY, Souzeau E, Wilson JF, Amin N, Müller C, Venturini C, Kearns LS, Kang JH; NEIGHBORHOOD Consortiu…

## Sheet: Sheet2
Table S2. Description of participating cohorts in ENIGMA
Cohort	Study Design	Ancestry	Total N	Females	Mean Age	SD	Min Age	Max Age	Healthy N
1000BRAINS	Population-based	European	775	346	67.259	6.69541	53.4	85.4	775
ADNI1	Case-control (AD, MCI, healthy control)	European	735	299	74.8136	6.81534	54	90	204
ADNI2GO	Case-control (AD, MCI, healthy control)	European	649	297	72.3801	7.05931	55	91.4	564
ALSPACa	Population-based	European	391	0	19.56	0.85	18	21.5	391
ASRB	case-control	European	233	138	38.5	11.3	19	64	75
BETULA	Population-based	European	311	169	62.364	13.3142	25.5	81.3	311
BIG-Affy	Population-based	European	1180	688	22.5975	3.81081	18	40	1180
BIG-PsychChip	Population-based	European	432	206	22.5185	4.40097	17	44	432
BONN	Population-based	European	102	0	38.2255	6.58367	29	50	102
BrainScale	Population-based Twin Study	European	242	131	9.97367	1.3368	9.0137	14.9534	242
CARDIFF	Population-based	European	270	194	24.8074	6.89377	18	58	270
DNS-V3	Population-based	European	324	168	19.7037	1.23864	18	22	324
DNS-V4	Population-based	European	191	108	19.911	1.23435	18	22	191
EPIGEN	Epilepsy cases	European	178	104	38.4101	13.207	14	85	0
FBIRN	Case-control (healthy control, schizophrenia)	Mixed	283	66	38.6572	11.335	18	62	145
FOR2107	Population-based plus Affective disorders cases	European	785	474	34.3631	12.9691	18	65	416
GIG	Population-based	European	283	168	24.1625	2.41341	19	31	283
GOBS	Population-based	Mexican American	1272	730	41.14	15.49	18	85	1271
GSP	Population-based	European	442	251	21.4367	3.15464	18	35	442
HUBIN	Case-control (SCZ, healthy controls)	European	177	55	41.9159	8.19737	19.3511	56.271	97
HUNT	Population-based	European	876	462	58.8895	4.2028	50.4798	66.8273	876
IMAGEN	Population-based	European	1358	725	14.5632	0.440168	12.9315	17.2247	1358
IMH	Case control (SZ, healthy controls)	Singapore	152	58	33.5748	9.53345	18.9815	58.9651	34
IMpACT	Case-control (ADHD, healthy controls)	European	238	140	40.7689	12.0053	20	70	113
LBC1936	Population-based	European	604	285	72.6984	0.734048	71.039	74.2177	604
LIBD	Case-control (SCZ, healthy controls, unaffected siblings)	European	484	214	33.2035	10.1385	18.58	61.63	310
MCIC	Case-control (SCZ, healthy controls)	European	162	56	33.679	11.1882	18	59	94
Meth-CT	Case-control (addiction, SIPD, healthy controls)	South African	130	30	26.5231	6.29657	18	53	50
MIRECC	Case-control (PTSD, trauma-exposed controls)	European and African American	253	46	38.58	9.87	21	66	174
MooDS	Population-based	European	282	129	33.6	9.8	18	51	282
MPIP	Case-control (MDD, healthy controls)	European	550	318	48.2636	13.3085	18	87	177
MPRC	Case-control (SCZ, healthy controls)	European	387	205	37.1835	14.5586	10	79	214
MÜNSTER	Case-control (MDD, healthy controls)	European	985	561	35.8447	12.1387	17	65	741
NCNG	Population-based	European	321	218	51.5767	16.7289	19.39	82.34	321
NESDA	Case-control (depression, anxiety, healthy controls)	European	254	171	37.5354	10.2126	18	57	55
NeuroIMAGE	Case-control (ADHD, healthy controls)	European	210	68	17.1	3.18774	8.1973	25.0409	61
NTR	Population-based Twin Study	European	322	197	29.4375	10.9904	12	56	322
OATS	Population-based Twin Study	European	360	237	70.5278	5.10222	65	89	360
OSAKA	Case-control (SCZ, healthy controls)	Japanese	401	211	36.2668	12.0862	17	71	290
PAFIP	Case-control (SCZ, healthy controls)	European	112	42	28.3484	7.95824	16.06	50.7	14
PDNZ	Case-control (Parkinson's disease, healthy controls)	European	164	56	68.2	7.8	45.5	81.9	47
PING	Population-based	European	337	151	11.7527	4.67345	3.42	20.75	337
PING-nonEUR	Population-based	Non European	331	169	13.2189	4.91441	3.25	21	331
PPMI	Case-control	European	414	137	61.6599	9.64688	30.6	84.9	124
QTIM	Population-based Twin Study	European	996	645	22.376	3.33049	15.4031	30.1081	996
SHIP	Population-based	European	1118	579	55.8077	12.7937	30	90	1118
SHIP-Trend	Population-based	European	891	499	50.3502	13.5331	22	81	891
Sydney MAS	Population-based	European	494	274	78.4318	4.67622	70.48	90.06	494
SYS	Family-based study	European	1675	884	28.282	17.4014	11	65.4167	1675
TCD-NUIG	Case-control (healthy control, schizophrenia)	European	192	108	29.901	10.3633	18	63	156
TOP	Case-control (SCZ, BD, other psychoses, healthy controls)	European	505	253	35.2066	10.2307	18.1903	64.7803	216
TOP3T	Case-control (SCZ, BD, other psychoses, healthy controls)	European	400	181	33.2439	11.8548	18	78	296
UiO2016	Case-control	European	229	98	31.7945	10.0056	15.6	60.49	90
UiO2017	Case-control	European	308	173	42.1391	17.9311	13.11	88.9798	247
UKBB	Population-based	European	10083	5261	62.7664	7.4	46.3765	46.3765	10083
UKBB-nonEUR	Population-based	Non European	264	119	58.3478	7.92541	44.6078	77.5524	264
UMCU	Case-control / family study (SCZ, BD, offspring, healthy controls)	European	698	373	33.1411	14.0976	9	67	548
UNICAMP	Case-control	Brazil	141	82	39.5177	9.18275	22	55	49
Replication Cohorts
ID1000	Population-based	European	777	412	22.87	1.69	20	26	777
CHARGE	Population-based; N-weighted meta-analysis of 14 cohorts	Mixed	13952	7407	64.53b	9.8b	20	100	13952
PRS Cohort
UKBB-PRS	Population-based	European	5096	2643	63.53	7.34	47	80	5096
aBoyd A, Golding J, Macleod J, Lawlor DA, Fraser A, Henderson J, Molloy L, Ness A, Ring S, Davey Smith G. Cohort Profile: The ‘Children of the 90s’; the index offspring of The Avon Longitudinal Study of Parents and Children (ALSPAC). International Journal of Epidemiology 2013; 42: 111-127; Fraser A, Macdonald-Wallis C, Tilling K, Boyd A, Golding J, Davey Smith G, Henderson J, Macleod J, Molloy L,…
bWeighted age and pooled SD of age across the 14 cohorts
cIncluded at replication because data was on an inverse-normalized scale.

## Sheet: Sheet3
Table S3. 143 index SNPs represented genetically predicted glaucoma
	SNP	effect_allele.exposure	other_allele.exposure	beta.exposure	se.exposure	pval.exposure	exposure	mr_keep.exposure	pval_origin.exposure	id.exposure	eaf.exposure	data_source.exposure	eaf
1	rs10902672	A	G	-0.123399	0.0219715	1.95e-08	exposure	TRUE	reported	019Vtn	NA	textfile	0.9791
2	rs112862689	C	A	0.0603898	0.0106011	1.22e-08	exposure	TRUE	reported	019Vtn	NA	textfile	0.0388
6	rs111317130	A	G	0.12047	0.0181529	3.22e-11	exposure	TRUE	reported	019Vtn	NA	textfile	0.9881
19	rs113199124	T	C	0.119169	0.0181716	5.45e-11	exposure	TRUE	reported	019Vtn	NA	textfile
20	rs77060162	A	T	0.12611	0.0181081	3.3e-12	exposure	TRUE	reported	019Vtn	NA	textfile
22	rs34448963	A	T	0.12356	0.0180737	8.12e-12	exposure	TRUE	reported	019Vtn	NA	textfile
34	rs9428007	G	A	0.0800337	0.0129801	7.01e-10	exposure	TRUE	reported	019Vtn	NA	textfile
40	rs580771	G	C	0.137285	0.0209652	5.82e-11	exposure	TRUE	reported	019Vtn	NA	textfile
75	rs2494453	G	C	-0.153398	0.0215144	1e-12	exposure	TRUE	reported	019Vtn	NA	textfile
86	rs267864	C	T	-0.0935671	0.0162763	8.99e-09	exposure	TRUE	reported	019Vtn	NA	textfile
87	rs2986062	A	T	-0.102751	0.0167725	9e-10	exposure	TRUE	reported	019Vtn	NA	textfile
101	rs11583596	G	A	0.081085	0.0119118	9.96e-12	exposure	TRUE	reported	019Vtn	NA	textfile
104	rs115316936	A	G	0.130502	0.0201813	1e-10	exposure	TRUE	reported	019Vtn	NA	textfile
105	rs2791357	T	C	0.124148	0.0198398	3.91e-10	exposure	TRUE	reported	019Vtn	NA	textfile
107	rs4313948	C	A	-0.087657	0.0142672	8.05e-10	exposure	TRUE	reported	019Vtn	NA	textfile
115	rs62124320	C	T	0.0688258	0.0108652	2.38e-10	exposure	TRUE	reported	019Vtn	NA	textfile
125	rs59153152	G	A	-0.0830854	0.0150494	3.37e-08	exposure	TRUE	reported	019Vtn	NA	textfile
128	rs773818	G	C	-0.085718	0.0150542	1.24e-08	exposure	TRUE	reported	019Vtn	NA	textfile
166	rs72827354	C	T	0.11207	0.0106594	7.46e-26	exposure	TRUE	reported	019Vtn	NA	textfile
167	rs17007590	G	A	-0.101193	0.0168886	2.08e-09	exposure	TRUE	reported	019Vtn	NA	textfile
170	rs12468804	G	C	-0.103842	0.0160175	8.99e-11	exposure	TRUE	reported	019Vtn	NA	textfile
184	rs74748877	C	A	-0.0954765	0.0115312	1.23e-16	exposure	TRUE	reported	019Vtn	NA	textfile
200	rs7602364	A	G	-0.0778915	0.0106487	2.58e-13	exposure	TRUE	reported	019Vtn	NA	textfile
213	rs73064237	G	A	0.0695396	0.0105775	4.89e-11	exposure	TRUE	reported	019Vtn	NA	textfile
214	rs140389893	G	A	0.068091	0.0105618	1.14e-10	exposure	TRUE	reported	019Vtn	NA	textfile
235	rs55673265	G	C	0.0790142	0.0109613	5.66e-13	exposure	TRUE	reported	019Vtn	NA	textfile
238	rs149456087	C	T	-0.0644856	0.0114616	1.84e-08	exposure	TRUE	reported	019Vtn	NA	textfile
246	rs3890630	T	C	-0.168151	0.0133764	3.06e-36	exposure	TRUE	reported	019Vtn	NA	textfile
255	rs115234600	T	C	-0.166491	0.0130048	1.59e-37	exposure	TRUE	reported	019Vtn	NA	textfile
268	rs2323168	C	T	-0.143986	0.0106842	2.15e-41	exposure	TRUE	reported	019Vtn	NA	textfile
301	rs13104255	C	A	-0.0682382	0.0119672	1.18e-08	exposure	TRUE	reported	019Vtn	NA	textfile
307	rs13151866	C	G	-0.101044	0.0117947	1.06e-17	exposure	TRUE	reported	019Vtn	NA	textfile
312	rs62311825	T	G	-0.0727324	0.0117622	6.27e-10	exposure	TRUE	reported	019Vtn	NA	textfile
315	rs11730520	A	G	-0.0688059	0.0105582	7.18e-11	exposure	TRUE	reported	019Vtn	NA	textfile
317	rs60498849	A	T	-0.122881	0.0207283	3.06e-09	exposure	TRUE	reported	019Vtn	NA	textfile
324	rs12510402	T	A	-0.10744	0.0193615	2.87e-08	exposure	TRUE	reported	019Vtn	NA	textfile
325	rs34890815	A	G	0.0585946	0.0106276	3.52e-08	exposure	TRUE	reported	019Vtn	NA	textfile
337	rs78160905	G	A	0.142041	0.0149592	2.2e-21	exposure	TRUE	reported	019Vtn	NA	textfile
346	rs35171590	C	T	-0.129362	0.0112386	1.17e-30	exposure	TRUE	reported	019Vtn	NA	textfile
392	rs17543358	G	A	-0.0659416	0.010638	5.69e-10	exposure	TRUE	reported	019Vtn	NA	textfile
396	rs62348041	G	A	0.0684704	0.0105594	8.91e-11	exposure	TRUE	reported	019Vtn	NA	textfile
409	rs1500506	C	T	0.0676685	0.0106346	1.98e-10	exposure	TRUE	reported	019Vtn	NA	textfile
414	rs10805650	G	A	0.0681151	0.0107589	2.44e-10	exposure	TRUE	reported	019Vtn	NA	textfile
421	rs148354687	A	C	0.0749508	0.0135446	3.14e-08	exposure	TRUE	reported	019Vtn	NA	textfile
434	rs10491385	T	G	-0.0883885	0.0108877	4.73e-16	exposure	TRUE	reported	019Vtn	NA	textfile
445	rs11950767	C	T	-0.120388	0.0158409	2.97e-14	exposure	TRUE	reported	019Vtn	NA	textfile
455	rs2240334	A	C	0.060236	0.010613	1.38e-08	exposure	TRUE	reported	019Vtn	NA	textfile
461	rs2076189	C	T	-0.0819568	0.0107718	2.77e-14	exposure	TRUE	reported	019Vtn	NA	textfile
502	rs139465255	T	C	-0.103414	0.012075	1.09e-17	exposure	TRUE	reported	019Vtn	NA	textfile
548	rs2428484	C	G	0.171072	0.0116787	1.38e-48	exposure	TRUE	reported	019Vtn	NA	textfile
560	rs140054334	C	T	0.0655545	0.0110203	2.71e-09	exposure	TRUE	reported	019Vtn	NA	textfile
568	rs72994267	A	G	0.0659308	0.0108099	1.07e-09	exposure	TRUE	reported	019Vtn	NA	textfile
571	rs79036037	C	T	-0.0623325	0.0109338	1.19e-08	exposure	TRUE	reported	019Vtn	NA	textfile
580	rs73550478	T	C	-0.0653324	0.0109469	2.4e-09	exposure	TRUE	reported	019Vtn	NA	textfile
589	rs72999382	T	C	0.183925	0.0179128	9.84e-25	exposure	TRUE	reported	019Vtn	NA	textfile
599	rs112968788	T	C	-0.18224	0.0163929	1.04e-28	exposure	TRUE	reported	019Vtn	NA	textfile
612	rs139582097	C	T	-0.119128	0.0145909	3.23e-16	exposure	TRUE	reported	019Vtn	NA	textfile
616	rs9397197	G	A	-0.122171	0.0188402	8.9e-11	exposure	TRUE	reported	019Vtn	NA	textfile
631	rs9347939	A	G	0.154057	0.0207444	1.12e-13	exposure	TRUE	reported	019Vtn	NA	textfile
647	rs67612070	T	A	0.133765	0.0106313	2.65e-36	exposure	TRUE	reported	019Vtn	NA	textfile
670	rs1543270	C	T	-0.0727244	0.0123378	3.76e-09	exposure	TRUE	reported	019Vtn	NA	textfile
680	rs60617591	C	T	-0.168975	0.0105681	1.52e-57	exposure	TRUE	reported	019Vtn	NA	textfile
692	rs4128374	C	T	-0.0927489	0.0115816	1.16e-15	exposure	TRUE	reported	019Vtn	NA	textfile
724	rs11563895	C	T	0.106418	0.0108016	6.71e-23	exposure	TRUE	reported	019Vtn	NA	textfile
726	rs11563430	A	G	0.112636	0.0118897	2.71e-21	exposure	TRUE	reported	019Vtn	NA	textfile
730	rs6945696	C	T	0.120049	0.0127889	6.18e-21	exposure	TRUE	reported	019Vtn	NA	textfile
744	rs145013912	C	T	0.0676377	0.0105156	1.26e-10	exposure	TRUE	reported	019Vtn	NA	textfile
754	rs143036585	G	A	0.0692515	0.0105401	5.02e-11	exposure	TRUE	reported	019Vtn	NA	textfile
767	rs77816614	T	G	-0.0662612	0.0105527	3.41e-10	exposure	TRUE	reported	019Vtn	NA	textfile
771	rs10156156	T	C	0.155951	0.0216587	6e-13	exposure	TRUE	reported	019Vtn	NA	textfile
783	rs78688067	C	T	0.0630318	0.0114426	3.62e-08	exposure	TRUE	reported	019Vtn	NA	textfile
784	rs73160788	C	T	0.0624892	0.0109364	1.1e-08	exposure	TRUE	reported	019Vtn	NA	textfile
802	rs112758881	G	A	0.0758998	0.0105378	5.91e-13	exposure	TRUE	reported	019Vtn	NA	textfile
804	rs10282013	C	A	-0.077546	0.0105384	1.86e-13	exposure	TRUE	reported	019Vtn	NA	textfile
856	rs9918823	A	G	0.110292	0.0187045	3.71e-09	exposure	TRUE	reported	019Vtn	NA	textfile
862	rs10102740	T	C	0.0886144	0.0114983	1.29e-14	exposure	TRUE	reported	019Vtn	NA	textfile
865	rs146123359	G	C	0.0606824	0.0110568	4.06e-08	exposure	TRUE	reported	019Vtn	NA	textfile
885	rs7828892	T	C	-0.109104	0.0142465	1.88e-14	exposure	TRUE	reported	019Vtn	NA	textfile
966	rs455022	T	C	0.119119	0.0130292	6.11e-20	exposure	TRUE	reported	019Vtn	NA	textfile
1001	rs72673158	A	C	-0.0644984	0.0108354	2.64e-09	exposure	TRUE	reported	019Vtn	NA	textfile
1021	rs191463209	A	C	0.107924	0.0154614	2.95e-12	exposure	TRUE	reported	019Vtn	NA	textfile
1145	rs75555024	G	A	0.0859813	0.01558	3.41e-08	exposure	TRUE	reported	019Vtn	NA	textfile
1175	rs11989457	G	A	-0.104826	0.0133172	3.51e-15	exposure	TRUE	reported	019Vtn	NA	textfile
1190	rs17430140	C	T	0.139522	0.0188616	1.39e-13	exposure	TRUE	reported	019Vtn	NA	textfile
1192	rs10109017	C	T	0.104694	0.0129256	5.51e-16	exposure	TRUE	reported	019Vtn	NA	textfile
1196	rs76464509	G	C	0.0859873	0.0145838	3.72e-09	exposure	TRUE	reported	019Vtn	NA	textfile
1208	rs118030566	C	T	0.0845271	0.0107323	3.38e-15	exposure	TRUE	reported	019Vtn	NA	textfile
1217	rs55924479	G	A	0.0838308	0.0107421	6e-15	exposure	TRUE	reported	019Vtn	NA	textfile
1218	rs13272654	G	C	0.131337	0.0139759	5.59e-21	exposure	TRUE	reported	019Vtn	NA	textfile
1223	rs113881883	A	T	0.129719	0.0139663	1.57e-20	exposure	TRUE	reported	019Vtn	NA	textfile
1229	rs35719432	G	A	-0.0595444	0.010524	1.53e-08	exposure	TRUE	reported	019Vtn	NA	textfile
1236	rs10121383	A	C	0.0733181	0.0105506	3.67e-12	exposure	TRUE	reported	019Vtn	NA	textfile
1240	rs139545766	C	T	0.0646949	0.0105505	8.68e-10	exposure	TRUE	reported	019Vtn	NA	textfile
1249	rs12553700	C	A	-0.0713627	0.0105763	1.51e-11	exposure	TRUE	reported	019Vtn	NA	textfile
1265	rs112546293	G	C	-0.0679929	0.0106146	1.5e-10	exposure	TRUE	reported	019Vtn	NA	textfile
1301	rs117964802	C	T	-0.0743357	0.0110249	1.56e-11	exposure	TRUE	reported	019Vtn	NA	textfile
1306	rs11789328	G	C	0.0584916	0.0105316	2.79e-08	exposure	TRUE	reported	019Vtn	NA	textfile
1307	rs7897387	A	C	-0.0638705	0.0113261	1.71e-08	exposure	TRUE	reported	019Vtn	NA	textfile
1312	rs4948844	A	G	0.0743207	0.0105004	1.46e-12	exposure	TRUE	reported	019Vtn	NA	textfile
1315	rs12245727	C	T	-0.084298	0.0137306	8.28e-10	exposure	TRUE	reported	019Vtn	NA	textfile
1319	rs145158955	G	A	-0.0826645	0.0136922	1.57e-09	exposure	TRUE	reported	019Vtn	NA	textfile
1321	rs146055396	G	A	0.0726037	0.0108547	2.25e-11	exposure	TRUE	reported	019Vtn	NA	textfile
1322	rs117896911	G	A	0.0732232	0.0108538	1.52e-11	exposure	TRUE	reported	019Vtn	NA	textfile
1328	rs113943174	C	A	0.0725417	0.0108549	2.34e-11	exposure	TRUE	reported	019Vtn	NA	textfile
1331	rs111795529	A	G	0.0721817	0.0108545	2.93e-11	exposure	TRUE	reported	019Vtn	NA	textfile
1336	rs79094508	A	G	0.0719659	0.0108557	3.37e-11	exposure	TRUE	reported	019Vtn	NA	textfile
1343	rs12255601	T	C	-0.0778841	0.0114129	8.84e-12	exposure	TRUE	reported	019Vtn	NA	textfile
1349	rs11196260	G	A	0.0701826	0.0113553	6.38e-10	exposure	TRUE	reported	019Vtn	NA	textfile
1364	rs73364258	G	T	0.0739459	0.0115103	1.32e-10	exposure	TRUE	reported	019Vtn	NA	textfile
1365	rs74316527	G	A	-0.0896347	0.0107252	6.41e-17	exposure	TRUE	reported	019Vtn	NA	textfile
1367	rs111558759	C	A	-0.303469	0.0478182	2.21e-10	exposure	TRUE	reported	019Vtn	NA	textfile
1395	rs4756337	A	G	-0.0645748	0.010526	8.53e-10	exposure	TRUE	reported	019Vtn	NA	textfile
1426	rs11033852	A	G	-0.0640175	0.010526	1.19e-09	exposure	TRUE	reported	019Vtn	NA	textfile
1441	rs117724878	C	A	-0.0776019	0.0106322	2.9e-13	exposure	TRUE	reported	019Vtn	NA	textfile
1444	rs4298892	T	C	0.0616668	0.0105575	5.19e-09	exposure	TRUE	reported	019Vtn	NA	textfile
1449	rs12363907	T	C	0.0719879	0.0114462	3.19e-10	exposure	TRUE	reported	019Vtn	NA	textfile
1453	rs17649054	T	C	-0.0684907	0.0113419	1.55e-09	exposure	TRUE	reported	019Vtn	NA	textfile
1470	rs11600876	T	C	0.142236	0.0189736	6.55e-14	exposure	TRUE	reported	019Vtn	NA	textfile
1477	rs35533914	A	G	0.140049	0.018941	1.43e-13	exposure	TRUE	reported	019Vtn	NA	textfile
1488	rs76504253	G	T	0.0783053	0.0106381	1.83e-13	exposure	TRUE	reported	019Vtn	NA	textfile
1493	rs76803150	G	C	-0.145021	0.0105492	5.3e-43	exposure	TRUE	reported	019Vtn	NA	textfile
1502	rs17484234	T	C	0.0585802	0.0105464	2.78e-08	exposure	TRUE	reported	019Vtn	NA	textfile
1504	rs142107021	G	T	0.0952504	0.0131217	3.9e-13	exposure	TRUE	reported	019Vtn	NA	textfile
1506	rs143489240	C	T	-0.0693443	0.0126087	3.8e-08	exposure	TRUE	reported	019Vtn	NA	textfile
1507	rs7320292	T	A	0.069652	0.0114522	1.19e-09	exposure	TRUE	reported	019Vtn	NA	textfile
1530	rs7997609	A	C	-0.0826513	0.0108524	2.62e-14	exposure	TRUE	reported	019Vtn	NA	textfile
1547	rs9543419	G	T	-0.190019	0.0281155	1.39e-11	exposure	TRUE	reported	019Vtn	NA	textfile
1551	rs111268677	C	T	-0.0634005	0.0105783	2.05e-09	exposure	TRUE	reported	019Vtn	NA	textfile
1553	rs6491447	G	C	-0.0656618	0.0107825	1.13e-09	exposure	TRUE	reported	019Vtn	NA	textfile
1582	rs4414402	T	C	-0.0870347	0.0112345	9.4e-15	exposure	TRUE	reported	019Vtn	NA	textfile
1587	rs2358429	G	A	0.0775772	0.0138432	2.09e-08	exposure	TRUE	reported	019Vtn	NA	textfile
1598	rs113875777	G	A	-0.0845666	0.0107979	4.81e-15	exposure	TRUE	reported	019Vtn	NA	textfile
55	rs919958	C	G	-0.309525	0.0153113	7.17e-91	exposure	TRUE	reported	019Vtn	NA	textfile	Sensitivity or hurt feelings
60	rs532432	G	A	-0.310467	0.0153096	1.96e-91	exposure	TRUE	reported	019Vtn	NA	textfile	Self-reported high cholesterol; Low density lipoprotein; LDL cholesterol
136	rs4671826	C	T	0.0663098	0.0110592	2.02e-09	exposure	TRUE	reported	019Vtn	NA	textfile	Bipolar disorder
211	rs73152107	C	T	-0.0720983	0.0121139	2.65e-09	exposure	TRUE	reported	019Vtn	NA	textfile	Other symptoms and signs involving cognitive functions and awareness
231	rs17765246	T	C	-0.133304	0.0105924	2.56e-36	exposure	TRUE	reported	019Vtn	NA	textfile	Treatment with phenobarbital
454	rs2407656	G	T	-0.0597167	0.0107542	2.81e-08	exposure	TRUE	reported	019Vtn	NA	textfile	Body mass index
457	rs2544720	C	T	-0.0640447	0.0111291	8.68e-09	exposure	TRUE	reported	019Vtn	NA	textfile	Worrier or anxious feelings
541	rs2596565	G	A	0.145834	0.0109875	3.33e-40	exposure	TRUE	reported	019Vtn	NA	textfile	Schizophrenia; Medication for cholesterol, blood pressure or diabetes: insulin;Total cholesterol; Seen doctor for nerves, anxiety, tension or depression; Nervous feelings
1459	rs9332819	C	T	-0.0693564	0.0109643	2.52e-10	exposure	TRUE	reported	019Vtn	NA	textfile	Loneliness, isolation
1566	rs7152026	C	T	-0.10047	0.0150693	2.61e-11	exposure	TRUE	reported	019Vtn	NA	textfile	Body mass index
1611	rs2021428	G	A	-0.0976606	0.010947	4.61e-19	exposure	TRUE	reported	019Vtn	NA	textfile	Guilty feelings

## Sheet: Sheet4
Table S4. 93 index SNPs represented genetically predicted RIOP
	SNP	effect_allele.exposure	other_allele.exposure	beta.exposure	se.exposure	pval.exposure	exposure	mr_keep.exposure	pval_origin.exposure	id.exposure	eaf.exposure	data_source.exposure
18	rs2936661	G	A	0.0357679	0.00617205	6.8e-09	exposure	TRUE	reported	Mu2k2A	NA	textfile
71	rs7543855	C	T	-0.068594	0.00918767	8.3e-14	exposure	TRUE	reported	Mu2k2A	NA	textfile
112	rs6674512	G	A	0.0453132	0.00819644	3.2e-08	exposure	TRUE	reported	Mu2k2A	NA	textfile
233	rs715685	G	C	-0.0801039	0.00894377	3.4e-19	exposure	TRUE	reported	Mu2k2A	NA	textfile
570	rs17006576	G	A	0.0324642	0.00505022	1.3e-10	exposure	TRUE	reported	Mu2k2A	NA	textfile
585	rs115781177	A	G	0.0590394	0.00867103	9.8e-12	exposure	TRUE	reported	Mu2k2A	NA	textfile
619	rs6751403	C	A	0.0315068	0.00445554	1.5e-12	exposure	TRUE	reported	Mu2k2A	NA	textfile
630	rs6732795	A	C	0.0308414	0.00458285	1.7e-11	exposure	TRUE	reported	Mu2k2A	NA	textfile
689	rs62279163	C	A	-0.0356004	0.004729	5.1e-14	exposure	TRUE	reported	Mu2k2A	NA	textfile
804	rs6760842	T	C	-0.0343069	0.00526195	7e-11	exposure	TRUE	reported	Mu2k2A	NA	textfile
837	rs13089093	T	C	0.0266764	0.00483163	3.4e-08	exposure	TRUE	reported	Mu2k2A	NA	textfile
872	rs7626665	C	T	0.0332312	0.00454413	2.6e-13	exposure	TRUE	reported	Mu2k2A	NA	textfile
1043	rs4955665	T	C	-0.0263518	0.00465276	1.5e-08	exposure	TRUE	reported	Mu2k2A	NA	textfile
1052	rs35240776	C	T	0.0453502	0.00530222	1.2e-17	exposure	TRUE	reported	Mu2k2A	NA	textfile
1255	rs6445055	G	A	-0.0680288	0.00589981	9.2e-31	exposure	TRUE	reported	Mu2k2A	NA	textfile
1330	rs28628836	C	G	-0.0247503	0.00448838	3.5e-08	exposure	TRUE	reported	Mu2k2A	NA	textfile
1609	rs1075989	A	G	0.0488579	0.00776097	3.1e-10	exposure	TRUE	reported	Mu2k2A	NA	textfile
1822	rs4865764	G	A	-0.0386636	0.00443574	2.9e-18	exposure	TRUE	reported	Mu2k2A	NA	textfile
1890	rs10071507	T	C	0.0353361	0.00472036	7.1e-14	exposure	TRUE	reported	Mu2k2A	NA	textfile
1983	rs73220177	G	A	-0.0568305	0.00854391	2.9e-11	exposure	TRUE	reported	Mu2k2A	NA	textfile
2203	rs115808223	T	C	-0.0656338	0.0110375	2.7e-09	exposure	TRUE	reported	Mu2k2A	NA	textfile
2205	rs340111	C	T	-0.0282703	0.00470288	1.8e-09	exposure	TRUE	reported	Mu2k2A	NA	textfile
2266	rs3823267	A	G	-0.0270316	0.00486114	2.7e-08	exposure	TRUE	reported	Mu2k2A	NA	textfile
2487	rs6910919	C	T	0.039739	0.00514444	1.1e-14	exposure	TRUE	reported	Mu2k2A	NA	textfile
2526	rs1794818	A	G	0.0339292	0.00452864	6.8e-14	exposure	TRUE	reported	Mu2k2A	NA	textfile
2590	rs9494457	T	A	-0.0282413	0.00460955	9e-10	exposure	TRUE	reported	Mu2k2A	NA	textfile
2594	rs2181190	T	C	0.0316635	0.00570975	2.9e-08	exposure	TRUE	reported	Mu2k2A	NA	textfile
2599	rs327718	G	A	-0.033801	0.00463315	3e-13	exposure	TRUE	reported	Mu2k2A	NA	textfile
2977	rs76020419	G	T	-0.0943063	0.0120514	5.1e-15	exposure	TRUE	reported	Mu2k2A	NA	textfile
2978	rs6474026	T	C	-0.0314563	0.00576119	4.8e-08	exposure	TRUE	reported	Mu2k2A	NA	textfile
2985	rs7003342	T	C	0.0250392	0.00446808	2.1e-08	exposure	TRUE	reported	Mu2k2A	NA	textfile
3141	rs10814543	C	G	0.0274814	0.00484182	1.4e-08	exposure	TRUE	reported	Mu2k2A	NA	textfile
3201	rs6476827	C	G	0.047674	0.00471837	5.3e-24	exposure	TRUE	reported	Mu2k2A	NA	textfile
3244	rs13291445	G	A	-0.0459995	0.00577109	1.6e-15	exposure	TRUE	reported	Mu2k2A	NA	textfile
3666	rs72766630	G	T	0.0458972	0.00597318	1.5e-14	exposure	TRUE	reported	Mu2k2A	NA	textfile
3745	rs3118521	G	C	-0.0406907	0.00510054	1.5e-15	exposure	TRUE	reported	Mu2k2A	NA	textfile
3774	rs13292961	A	G	-0.0292053	0.00450699	9.2e-11	exposure	TRUE	reported	Mu2k2A	NA	textfile
3831	rs4749043	A	G	-0.0287015	0.0045887	4e-10	exposure	TRUE	reported	Mu2k2A	NA	textfile
3860	rs2393729	C	T	-0.0383315	0.00451435	2e-17	exposure	TRUE	reported	Mu2k2A	NA	textfile
3920	rs7909191	G	A	0.0288305	0.00474614	1.2e-09	exposure	TRUE	reported	Mu2k2A	NA	textfile
4075	rs2797570	G	A	-0.0473034	0.00448193	4.9e-26	exposure	TRUE	reported	Mu2k2A	NA	textfile
4122	rs72848971	G	T	-0.0285661	0.00521573	4.3e-08	exposure	TRUE	reported	Mu2k2A	NA	textfile
4194	rs12575487	C	T	0.0275696	0.00491711	2.1e-08	exposure	TRUE	reported	Mu2k2A	NA	textfile
5754	rs10501626	G	T	0.0322319	0.00574713	2e-08	exposure	TRUE	reported	Mu2k2A	NA	textfile
5889	rs11217878	G	A	0.0581421	0.00598495	2.6e-22	exposure	TRUE	reported	Mu2k2A	NA	textfile
5898	rs7108992	A	C	0.0273134	0.00471011	6.7e-09	exposure	TRUE	reported	Mu2k2A	NA	textfile
5919	rs56009602	C	T	0.0856146	0.0102306	5.8e-17	exposure	TRUE	reported	Mu2k2A	NA	textfile
5926	rs4611262	T	C	-0.0299535	0.00537663	2.5e-08	exposure	TRUE	reported	Mu2k2A	NA	textfile
5991	rs7331527	T	C	-0.0309505	0.00464423	2.7e-11	exposure	TRUE	reported	Mu2k2A	NA	textfile
6310	rs9322981	T	C	0.0316442	0.00486446	7.8e-11	exposure	TRUE	reported	Mu2k2A	NA	textfile
6362	rs7170251	C	T	0.0332488	0.00585244	1.3e-08	exposure	TRUE	reported	Mu2k2A	NA	textfile
6366	rs1042499	T	C	0.0645744	0.00954711	1.3e-11	exposure	TRUE	reported	Mu2k2A	NA	textfile
6370	rs72755233	G	A	0.0721739	0.00713036	4.4e-24	exposure	TRUE	reported	Mu2k2A	NA	textfile
6430	rs2132543	C	T	-0.0294684	0.00477213	6.6e-10	exposure	TRUE	reported	Mu2k2A	NA	textfile
6515	rs79552011	C	G	0.081302	0.00828607	1e-22	exposure	TRUE	reported	Mu2k2A	NA	textfile
6717	rs58577366	T	C	-0.0418055	0.00470652	6.5e-19	exposure	TRUE	reported	Mu2k2A	NA	textfile
6771	rs12051515	T	A	-0.0277602	0.00482805	8.9e-09	exposure	TRUE	reported	Mu2k2A	NA	textfile
6802	rs36151797	T	A	-0.033393	0.00609607	4.3e-08	exposure	TRUE	reported	Mu2k2A	NA	textfile
7061	rs8071654	A	G	0.0389505	0.00626988	5.2e-10	exposure	TRUE	reported	Mu2k2A	NA	textfile
7153	rs448203	T	C	-0.0412628	0.00458336	2.2e-19	exposure	TRUE	reported	Mu2k2A	NA	textfile
7236	rs215545	T	C	-0.0321531	0.00526297	1e-09	exposure	TRUE	reported	Mu2k2A	NA	textfile
7247	rs34952318	G	A	-0.066406	0.0103993	1.7e-10	exposure	TRUE	reported	Mu2k2A	NA	textfile
7255	rs7282723	C	T	-0.0273415	0.00464486	3.9e-09	exposure	TRUE	reported	Mu2k2A	NA	textfile
7261	rs182804464	C	G	-0.136507	0.019509	2.6e-12	exposure	TRUE	reported	Mu2k2A	NA	textfile
7274	rs12626732	T	C	-0.0271947	0.00447527	1.2e-09	exposure	TRUE	reported	Mu2k2A	NA	textfile
7279	rs9608740	A	C	0.0372046	0.00582119	1.6e-10	exposure	TRUE	reported	Mu2k2A	NA	textfile
7281	rs5994617	A	G	0.0313369	0.00495233	2.5e-10	exposure	TRUE	reported	Mu2k2A	NA	textfile
1329	rs6787621	T	G	0.0334754	0.00509203	4.9e-11	exposure	TRUE	reported	Mu2k2A	NA	textfile
1376	rs28657375	T	C	-0.0564536	0.00557217	4e-24	exposure	TRUE	reported	Mu2k2A	NA	textfile
3039	rs13274594	A	G	-0.0658309	0.00677967	2.7e-22	exposure	TRUE	reported	Mu2k2A	NA	textfile
5938	rs2721043	C	A	-0.0522814	0.00780126	2.1e-11	exposure	TRUE	reported	Mu2k2A	NA	textfile
6886	rs8072109	A	G	0.0330442	0.00453158	3.1e-13	exposure	TRUE	reported	Mu2k2A	NA	textfile
184	rs7524755	T	C	-0.078684	0.00673204	1.5e-31	exposure	TRUE	reported	Mu2k2A	NA	textfile
593	rs113542380	G	A	0.0561273	0.00853215	4.8e-11	exposure	TRUE	reported	Mu2k2A	NA	textfile
667	rs1579050	A	G	0.033756	0.00450793	7e-14	exposure	TRUE	reported	Mu2k2A	NA	textfile
1294	rs9853115	T	A	-0.0380154	0.00447693	2e-17	exposure	TRUE	reported	Mu2k2A	NA	textfile
2248	rs2745572	A	G	-0.0495587	0.00473968	1.4e-25	exposure	TRUE	reported	Mu2k2A	NA	textfile
2889	rs10233003	C	A	0.0629446	0.00499028	1.8e-36	exposure	TRUE	reported	Mu2k2A	NA	textfile
3323	rs2472493	G	A	-0.0565381	0.00451395	5.4e-36	exposure	TRUE	reported	Mu2k2A	NA	textfile
3412	rs12377624	G	C	-0.0427658	0.00459005	1.2e-20	exposure	TRUE	reported	Mu2k2A	NA	textfile
7201	rs62075722	A	G	-0.0282657	0.00463291	1.1e-09	exposure	TRUE	reported	Mu2k2A	NA	textfile
6348	rs12913547	T	C	0.0386307	0.00548016	1.8e-12	exposure	TRUE	reported	Mu2k2A	NA	textfile
6941	rs9913911	A	G	-0.0750161	0.00460768	1.4e-59	exposure	TRUE	reported	Mu2k2A	NA	textfile
7137	rs77542162	A	G	0.132763	0.0153359	4.8e-18	exposure	TRUE	reported	Mu2k2A	NA	textfile	Self-reported high cholesterol; LDL cholesterol; Cholesterol total; Medication for cholesterol, blood pressure or diabetes: cholesterol lowering medication
7219	rs11659764	T	A	-0.0760906	0.0099501	2.1e-14	exposure	TRUE	reported	Mu2k2A	NA	textfile	Body mass index; Smoking status: current
157	rs1110042	A	T	0.0342236	0.00550391	5e-10	exposure	TRUE	reported	Mu2k2A	NA	textfile	Vascular or heart problems diagnosed by doctor: high blood pressure; Self-reported hypertension
955	rs34135127	T	C	-0.0316028	0.00521362	1.3e-09	exposure	TRUE	reported	Mu2k2A	NA	textfile	Body mass index; Worrier or anxious feelings
4152	rs4963153	G	A	-0.0415415	0.00446855	1.5e-20	exposure	TRUE	reported	Mu2k2A	NA	textfile	Body mass index
1944	rs1438737	C	G	-0.0268828	0.00444048	1.4e-09	exposure	TRUE	reported	Mu2k2A	NA	textfile	Alcohol intake versus 10 years previously
2380	rs3134963	T	C	0.0342424	0.00625044	4.3e-08	exposure	TRUE	reported	Mu2k2A	NA	textfile	Self-reported multiple sclerosis; Medication for cholesterol, blood pressure or diabetes: insulin; Multiple sclerosis
2449	rs2579998	C	T	0.056023	0.00740349	3.8e-14	exposure	TRUE	reported	Mu2k2A	NA	textfile	Body mass index
4458	rs3740685	C	T	-0.0461796	0.00489369	3.9e-21	exposure	TRUE	reported	Mu2k2A	NA	textfile	High density lipoprotein; Vascular or heart problems diagnosed by doctor: high blood pressure
5761	rs645592	T	C	-0.0251186	0.00446329	1.8e-08	exposure	TRUE	reported	Mu2k2A	NA	textfile	Frequency of unenthusiasm or disinterest in last 2 weeks; Seen doctor for nerves, anxiety, tension or depression

## Sheet: Sheet5
Table S5. 92 index SNPs represented genetically predicted LIOP
	SNP	effect_allele.exposure	other_allele.exposure	beta.exposure	se.exposure	pval.exposure	exposure	mr_keep.exposure	pval_origin.exposure	id.exposure	eaf.exposure	data_source.exposure
2	rs3889966	G	A	-0.0375669	0.00684583	4.1e-08	exposure	TRUE	reported	019Vtn	NA	textfile
27	rs274760	C	A	-0.0602183	0.00919291	5.7e-11	exposure	TRUE	reported	019Vtn	NA	textfile
62	rs12037768	A	G	-0.0261231	0.0047636	4.2e-08	exposure	TRUE	reported	019Vtn	NA	textfile
82	rs10801682	A	T	-0.0263653	0.0044774	3.9e-09	exposure	TRUE	reported	019Vtn	NA	textfile
175	rs67807996	G	A	-0.0262583	0.00470776	2.4e-08	exposure	TRUE	reported	019Vtn	NA	textfile
297	rs6667536	G	A	-0.0722207	0.00891321	5.4e-16	exposure	TRUE	reported	019Vtn	NA	textfile
445	rs11807484	T	C	0.030368	0.00515564	3.9e-09	exposure	TRUE	reported	019Vtn	NA	textfile
519	rs7575930	C	T	0.0289707	0.00506176	1e-08	exposure	TRUE	reported	019Vtn	NA	textfile
528	rs116713089	G	A	0.0613354	0.00869715	1.8e-12	exposure	TRUE	reported	019Vtn	NA	textfile
546	rs6749785	T	G	0.0282219	0.00450082	3.6e-10	exposure	TRUE	reported	019Vtn	NA	textfile
565	rs6546486	A	T	0.0333225	0.00452531	1.8e-13	exposure	TRUE	reported	019Vtn	NA	textfile
722	rs7558458	G	A	0.0299126	0.00525757	1.3e-08	exposure	TRUE	reported	019Vtn	NA	textfile
784	rs2571445	A	G	0.0285104	0.00454062	3.4e-10	exposure	TRUE	reported	019Vtn	NA	textfile
799	rs7602387	A	G	-0.0397523	0.00526658	4.4e-14	exposure	TRUE	reported	019Vtn	NA	textfile
913	rs13097265	G	A	0.0312675	0.00492897	2.2e-10	exposure	TRUE	reported	019Vtn	NA	textfile
990	rs7626665	C	T	0.0294705	0.00455169	9.5e-11	exposure	TRUE	reported	019Vtn	NA	textfile
1005	rs35615803	T	A	0.0451661	0.00529667	1.5e-17	exposure	TRUE	reported	019Vtn	NA	textfile
1238	rs6445055	G	A	-0.0768072	0.00590703	1.2e-38	exposure	TRUE	reported	019Vtn	NA	textfile
1745	rs4865764	G	A	-0.0428957	0.00444574	5e-22	exposure	TRUE	reported	019Vtn	NA	textfile
1804	rs66724425	T	C	0.0381588	0.00494981	1.3e-14	exposure	TRUE	reported	019Vtn	NA	textfile
2003	rs77844865	T	C	-0.0497031	0.00801004	5.5e-10	exposure	TRUE	reported	019Vtn	NA	textfile
2100	rs10477683	A	G	0.0420009	0.0067082	3.8e-10	exposure	TRUE	reported	019Vtn	NA	textfile
2248	rs676015	T	C	-0.0258257	0.0046689	3.2e-08	exposure	TRUE	reported	019Vtn	NA	textfile
2347	rs6910919	C	T	0.0422899	0.00515392	2.3e-16	exposure	TRUE	reported	019Vtn	NA	textfile
2379	rs1794818	A	G	0.0278878	0.00453818	8e-10	exposure	TRUE	reported	019Vtn	NA	textfile
2465	rs9494457	T	A	-0.0321407	0.00461702	3.4e-12	exposure	TRUE	reported	019Vtn	NA	textfile
2474	rs327718	G	A	-0.0305707	0.00464396	4.6e-11	exposure	TRUE	reported	019Vtn	NA	textfile
2901	rs76020419	G	T	-0.0791634	0.0120712	5.5e-11	exposure	TRUE	reported	019Vtn	NA	textfile
2953	rs13279592	T	C	-0.0598311	0.00654312	6e-20	exposure	TRUE	reported	019Vtn	NA	textfile
3052	rs62521284	A	G	0.0570571	0.0094444	1.5e-09	exposure	TRUE	reported	019Vtn	NA	textfile
3115	rs10814543	C	G	0.0319893	0.00485089	4.3e-11	exposure	TRUE	reported	019Vtn	NA	textfile
3204	rs13291445	G	A	-0.0385128	0.00578184	2.7e-11	exposure	TRUE	reported	019Vtn	NA	textfile
3240	rs7847934	A	G	0.05105	0.00728361	2.4e-12	exposure	TRUE	reported	019Vtn	NA	textfile
3585	rs2789511	C	T	0.029543	0.0044646	3.7e-11	exposure	TRUE	reported	019Vtn	NA	textfile
3725	rs3132304	G	A	-0.0272462	0.00486536	2.1e-08	exposure	TRUE	reported	019Vtn	NA	textfile
3782	rs4097489	C	A	-0.0267611	0.00447988	2.3e-09	exposure	TRUE	reported	019Vtn	NA	textfile
3828	rs10821953	T	A	-0.0391619	0.00453853	6.2e-18	exposure	TRUE	reported	019Vtn	NA	textfile
3897	rs7913340	T	G	0.029217	0.0046934	4.8e-10	exposure	TRUE	reported	019Vtn	NA	textfile
4031	rs2797573	G	A	-0.0471518	0.00448891	8.3e-26	exposure	TRUE	reported	019Vtn	NA	textfile
4067	rs3740471	T	C	-0.0306198	0.00525129	5.5e-09	exposure	TRUE	reported	019Vtn	NA	textfile
5828	rs11213499	T	C	-0.0473287	0.00798966	3.1e-09	exposure	TRUE	reported	019Vtn	NA	textfile
5976	rs11217857	A	G	0.0562766	0.0059873	5.5e-21	exposure	TRUE	reported	019Vtn	NA	textfile
6030	rs7108992	A	C	0.0285879	0.00472039	1.4e-09	exposure	TRUE	reported	019Vtn	NA	textfile
6048	rs56009602	C	T	0.0871508	0.0102696	2.1e-17	exposure	TRUE	reported	019Vtn	NA	textfile
6053	rs73257902	T	G	-0.0804398	0.0147011	4.5e-08	exposure	TRUE	reported	019Vtn	NA	textfile
6064	rs11553764	C	T	0.0411423	0.00595754	5e-12	exposure	TRUE	reported	019Vtn	NA	textfile
6071	rs7316170	C	A	-0.0541533	0.00831408	7.3e-11	exposure	TRUE	reported	019Vtn	NA	textfile
6127	rs74948688	C	T	-0.0689361	0.00914849	4.9e-14	exposure	TRUE	reported	019Vtn	NA	textfile
6147	rs111439095	A	G	0.0257375	0.00446048	7.9e-09	exposure	TRUE	reported	019Vtn	NA	textfile
6399	rs4901012	C	T	0.028654	0.00479053	2.2e-09	exposure	TRUE	reported	019Vtn	NA	textfile
6404	rs12147852	G	A	-0.0310369	0.00522766	2.9e-09	exposure	TRUE	reported	019Vtn	NA	textfile
6421	rs4640119	T	C	0.0256963	0.00450893	1.2e-08	exposure	TRUE	reported	019Vtn	NA	textfile
6524	rs1042499	T	C	0.071101	0.00956634	1.1e-13	exposure	TRUE	reported	019Vtn	NA	textfile
6529	rs72755233	G	A	0.0837599	0.00714646	1e-31	exposure	TRUE	reported	019Vtn	NA	textfile
6739	rs79552011	C	G	0.077497	0.00829387	9.3e-21	exposure	TRUE	reported	019Vtn	NA	textfile
7135	rs448203	T	C	-0.0377145	0.00459278	2.2e-16	exposure	TRUE	reported	019Vtn	NA	textfile
7205	rs41506447	T	G	0.0370656	0.00623617	2.8e-09	exposure	TRUE	reported	019Vtn	NA	textfile
7208	rs34952318	G	A	-0.0660562	0.0104394	2.5e-10	exposure	TRUE	reported	019Vtn	NA	textfile
7211	rs182804464	C	G	-0.129667	0.0195862	3.6e-11	exposure	TRUE	reported	019Vtn	NA	textfile
7229	rs12626732	T	C	-0.0285925	0.00448491	1.8e-10	exposure	TRUE	reported	019Vtn	NA	textfile
7234	rs9608740	A	C	0.0370851	0.0058391	2.1e-10	exposure	TRUE	reported	019Vtn	NA	textfile
191	rs7524755	T	C	-0.0815827	0.00674423	1.1e-33	exposure	TRUE	reported	019Vtn	NA	textfile
531	rs113542380	G	A	0.0604444	0.00855061	1.6e-12	exposure	TRUE	reported	019Vtn	NA	textfile
692	rs1579050	A	G	0.0394327	0.00451752	2.6e-18	exposure	TRUE	reported	019Vtn	NA	textfile
1256	rs9853115	T	A	-0.0385672	0.00448455	8e-18	exposure	TRUE	reported	019Vtn	NA	textfile
1279	rs4420855	A	G	-0.0295944	0.00488456	1.4e-09	exposure	TRUE	reported	019Vtn	NA	textfile
2126	rs2745572	A	G	-0.0487805	0.00474844	9.3e-25	exposure	TRUE	reported	019Vtn	NA	textfile
2817	rs10233003	C	A	0.0641585	0.00499698	9.9e-38	exposure	TRUE	reported	019Vtn	NA	textfile
3165	rs736893	G	A	0.0431974	0.00468976	3.2e-20	exposure	TRUE	reported	019Vtn	NA	textfile
3332	rs2472493	G	A	-0.0555734	0.00452391	1.1e-34	exposure	TRUE	reported	019Vtn	NA	textfile
3410	rs12377624	G	C	-0.0419326	0.00460191	8.1e-20	exposure	TRUE	reported	019Vtn	NA	textfile
3761	rs7040970	T	C	-0.0358039	0.00448334	1.4e-15	exposure	TRUE	reported	019Vtn	NA	textfile
6440	rs12913547	T	C	0.0329911	0.00549503	1.9e-09	exposure	TRUE	reported	019Vtn	NA	textfile
6870	rs6540223	C	T	0.0407006	0.00469941	4.7e-18	exposure	TRUE	reported	019Vtn	NA	textfile
7046	rs10852918	A	G	0.0410125	0.00454223	1.7e-19	exposure	TRUE	reported	019Vtn	NA	textfile
7100	rs9913911	A	G	-0.0695272	0.00461815	3.2e-51	exposure	TRUE	reported	019Vtn	NA	textfile
7170	rs62075722	A	G	-0.0256792	0.00464381	3.2e-08	exposure	TRUE	reported	019Vtn	NA	textfile
25	rs4920608	C	T	-0.0256065	0.00464453	3.5e-08	exposure	TRUE	reported	019Vtn	NA	textfile	Waist circumference adjusted for smoking; Waist circumference adjusted for smoking; Body mass index
174	rs2279499	G	A	0.038807	0.00547005	1.3e-12	exposure	TRUE	reported	019Vtn	NA	textfile	Treatment with blood pressure medication; Vascular or heart problems diagnosed by doctor: high blood pressure
947	rs9309969	T	G	-0.0258419	0.0045426	1.3e-08	exposure	TRUE	reported	019Vtn	NA	textfile	Body mass index; Nervous feelings; Average weekly red wine intake
1408	rs62289359	C	T	-0.0490469	0.00447214	5.5e-28	exposure	TRUE	reported	019Vtn	NA	textfile	Body mass index
1954	rs407314	T	C	-0.0256656	0.00445135	8.1e-09	exposure	TRUE	reported	019Vtn	NA	textfile	Alcohol intake versus 10 years previously
2294	rs3020644	A	G	0.0262294	0.00461789	1.3e-08	exposure	TRUE	reported	019Vtn	NA	textfile	Self-reported multiple sclerosis; Self-reported hypertension; Medication for cholesterol, blood pressure or diabetes: none of the above; Multiple sclerosis; Schizophrenia
2329	rs2784241	C	T	0.0525463	0.00740588	1.3e-12	exposure	TRUE	reported	019Vtn	NA	textfile	Body mass index
4098	rs4963153	G	A	-0.0368189	0.00447905	2e-16	exposure	TRUE	reported	019Vtn	NA	textfile	Body mass index
4565	rs1681630	T	C	-0.0436041	0.0047054	1.9e-20	exposure	TRUE	reported	019Vtn	NA	textfile	High density lipoprotein; Total cholesterol;HDL cholesterol ; Vascular or heart problems diagnosed by doctor: high blood pressure
5812	rs621313	A	G	-0.0270054	0.00447986	1.7e-09	exposure	TRUE	reported	019Vtn	NA	textfile	Seen doctor for nerves, anxiety, tension or depression; Worry too long after embarrassment;
6574	rs878359	A	G	-0.0279354	0.00464606	1.8e-09	exposure	TRUE	reported	019Vtn	NA	textfile	Alcohol usually taken with meals
6936	rs3743860	T	C	-0.0281404	0.00454194	5.8e-10	exposure	TRUE	reported	019Vtn	NA	textfile	Treatment with blood pressure medication; Vascular or heart problems diagnosed by doctor: high blood pressure
7119	rs77542162	A	G	0.121848	0.0153464	2e-15	exposure	TRUE	reported	019Vtn	NA	textfile	Self-reported high cholesterol; LDL cholesterol; Cholesterol total; Medication for cholesterol, blood pressure or diabetes: cholesterol lowering medication
7188	rs11659764	T	A	-0.0842188	0.00997589	3.1e-17	exposure	TRUE	reported	019Vtn	NA	textfile	Body mass index; Smoking status: current
7206	rs2421206	T	G	-0.0264706	0.00478741	3.2e-08	exposure	TRUE	reported	019Vtn	NA	textfile	Self-reported high cholesterol; Treatment with cholesterol lowering medication

## Sheet: Sheet6
Table S6. 28 index SNPs represented genetically predicted CDR
	SNP	effect_allele.exposure	other_allele.exposure	beta.exposure	se.exposure	pval.exposure	exposure	mr_keep.exposure	pval_origin.exposure	id.exposure	eaf.exposure	data_source.exposure
8	rs75036505	C	G	-0.0151	0.0016	3.03e-20	exposure	TRUE	reported	IvN3MU	NA	textfile
10	rs6537741	G	T	0.0069	0.0012	6.55e-09	exposure	TRUE	reported	IvN3MU	NA	textfile	hypertension
42	rs115572105	A	G	0.0082	0.0014	3.39e-09	exposure	TRUE	reported	IvN3MU	NA	textfile
46	rs147360390	C	T	0.0081	0.0014	1.11e-08	exposure	TRUE	reported	IvN3MU	NA	textfile
47	rs57692180	C	T	0.0082	0.0014	1e-08	exposure	TRUE	reported	IvN3MU	NA	textfile
48	rs115485017	C	G	0.008	0.0014	2.59e-08	exposure	TRUE	reported	IvN3MU	NA	textfile
51	rs67564729	C	T	-0.0136	0.0023	4.58e-09	exposure	TRUE	reported	IvN3MU	NA	textfile
56	rs2102574	G	T	-0.018	0.0032	1.47e-08	exposure	TRUE	reported	IvN3MU	NA	textfile
57	rs147040605	G	A	-0.3096	0.0553	2.09e-08	exposure	TRUE	reported	IvN3MU	NA	textfile
69	rs10226714	G	C	0.0141	0.0012	1.24e-32	exposure	TRUE	reported	IvN3MU	NA	textfile
97	rs2906340	C	T	0.0074	0.0012	9.52e-10	exposure	TRUE	reported	IvN3MU	NA	textfile
125	rs7388287	A	T	0.0209	0.0015	2.73e-42	exposure	TRUE	reported	IvN3MU	NA	textfile
141	rs34712746	A	G	-0.0182	0.0017	5.15e-26	exposure	TRUE	reported	IvN3MU	NA	textfile
199	rs10448145	T	G	0.0083	0.0014	3.27e-09	exposure	TRUE	reported	IvN3MU	NA	textfile	Neuroticism score, Worrier or anxious feelings
201	rs73278577	C	A	-0.0104	0.0016	1.77e-10	exposure	TRUE	reported	IvN3MU	NA	textfile
204	rs188488909	G	A	-0.0106	0.0016	4.65e-11	exposure	TRUE	reported	IvN3MU	NA	textfile
216	rs185658234	T	G	-0.0124	0.0016	5.48e-14	exposure	TRUE	reported	IvN3MU	NA	textfile
260	rs28750716	G	C	0.0109	0.0012	4.2e-20	exposure	TRUE	reported	IvN3MU	NA	textfile
337	rs56391103	T	C	0.0094	0.0015	6.11e-10	exposure	TRUE	reported	IvN3MU	NA	textfile
342	rs4111380	T	C	0.0105	0.0015	9.13e-13	exposure	TRUE	reported	IvN3MU	NA	textfile
361	rs76535700	C	T	-0.0078	0.0014	2.5e-08	exposure	TRUE	reported	IvN3MU	NA	textfile
367	rs7127364	T	G	-0.009	0.0015	3.22e-09	exposure	TRUE	reported	IvN3MU	NA	textfile
384	rs12801987	C	T	-0.0114	0.0014	1.32e-15	exposure	TRUE	reported	IvN3MU	NA	textfile
405	rs9529357	T	G	-0.0102	0.0012	8.05e-17	exposure	TRUE	reported	IvN3MU	NA	textfile
406	rs10507748	T	C	-0.0095	0.0014	6.94e-12	exposure	TRUE	reported	IvN3MU	NA	textfile
414	rs10149910	T	A	0.0118	0.002	3.01e-09	exposure	TRUE	reported	IvN3MU	NA	textfile
443	rs149684597	G	A	0.0086	0.0014	7.3e-10	exposure	TRUE	reported	IvN3MU	NA	textfile
445	rs8008345	A	G	0.0139	0.0015	2.36e-20	exposure	TRUE	reported	IvN3MU	NA	textfile

## Sheet: Sheet7
Table S7. 3 index SNPs represented genetically predicted visual defects
	pos.exposure	effect_allele.exposure	other_allele.exposure	SNP	pval.exposure	beta.exposure	se.exposure	exposure	mr_keep.exposure	pval_origin.exposure	id.exposure	eaf.exposure	data_source.exposure
5	23643640	C	T	rs55656416	1.18e-06	-0.156943	0.0322994	exposure	TRUE	reported	019Vtn	NA	textfile
12	85071959	C	T	rs146874722	1.52e-06	-0.272614	0.0566916	exposure	TRUE	reported	019Vtn	NA	textfile
32	21635320	A	G	rs4635075	2.74e-07	-0.154598	0.0300764	exposure	TRUE	reported	019Vtn	NA	textfile

## Sheet: Sheet8
Table S8. 25 index SNPs represented genetically predicted RNFL
	chr.exposure	pos.exposure	beta.exposure	se.exposure	pval.exposure	samplesize.exposure	id.exposure	SNP	effect_allele.exposure	other_allele.exposure	eaf.exposure	exposure	mr_keep.exposure	pval_origin.exposure	data_source.exposure
1	2	48800667	0.22534	0.038708	5.88e-09	31434	ebi-a-GCST90014266	rs13010692	C	T	0.32025	Retinal nerve fibre layer (RNFL) thickness || id:ebi-a-GCST90014266	TRUE	reported	igd
2	2	15666802	0.86485	0.14316	1.55e-09	31434	ebi-a-GCST90014266	rs79833181	C	T	0.017035	Retinal nerve fibre layer (RNFL) thickness || id:ebi-a-GCST90014266	TRUE	reported	igd
5	3	45812514	-0.31894	0.05593	1.19e-08	31434	ebi-a-GCST90014266	rs9818982	A	G	0.11954	Retinal nerve fibre layer (RNFL) thickness || id:ebi-a-GCST90014266	TRUE	reported	igd
6	3	69572006	-0.37212	0.04514	1.74e-16	31434	ebi-a-GCST90014266	rs62252355	C	T	0.2004	Retinal nerve fibre layer (RNFL) thickness || id:ebi-a-GCST90014266	TRUE	reported	igd
7	3	77192591	-0.41546	0.074635	2.62e-08	31434	ebi-a-GCST90014266	rs149831820	C	T	0.062707	Retinal nerve fibre layer (RNFL) thickness || id:ebi-a-GCST90014266	TRUE	reported	igd
8	5	2612747	0.24746	0.036877	1.97e-11	31434	ebi-a-GCST90014266	rs2004187	C	A	0.59557	Retinal nerve fibre layer (RNFL) thickness || id:ebi-a-GCST90014266	TRUE	reported	igd
9	6	109013930	-0.27468	0.046651	3.95e-09	31434	ebi-a-GCST90014266	rs9486916	T	C	0.1947	Retinal nerve fibre layer (RNFL) thickness || id:ebi-a-GCST90014266	TRUE	reported	igd
10	7	50364291	1.1263	0.18251	6.86e-10	31434	ebi-a-GCST90014266	rs73348111	C	T	0.011165	Retinal nerve fibre layer (RNFL) thickness || id:ebi-a-GCST90014266	TRUE	reported	igd
11	8	74230223	0.23349	0.038424	1.24e-09	31434	ebi-a-GCST90014266	rs6989495	T	G	0.32936	Retinal nerve fibre layer (RNFL) thickness || id:ebi-a-GCST90014266	TRUE	reported	igd
12	8	109114426	-0.43922	0.041337	2.51e-26	31434	ebi-a-GCST90014266	rs13271359	T	C	0.26311	Retinal nerve fibre layer (RNFL) thickness || id:ebi-a-GCST90014266	TRUE	reported	igd
13	9	10521068	0.93176	0.15663	2.73e-09	31434	ebi-a-GCST90014266	rs118031671	G	T	0.014731	Retinal nerve fibre layer (RNFL) thickness || id:ebi-a-GCST90014266	TRUE	reported	igd
15	10	49741135	-0.2105	0.037934	2.89e-08	31434	ebi-a-GCST90014266	rs1947075	T	C	0.64483	Retinal nerve fibre layer (RNFL) thickness || id:ebi-a-GCST90014266	TRUE	reported	igd
17	11	69291285	0.28076	0.050676	3.04e-08	31434	ebi-a-GCST90014266	rs12574166	T	C	0.15388	Retinal nerve fibre layer (RNFL) thickness || id:ebi-a-GCST90014266	TRUE	reported	igd
18	14	29907103	0.62253	0.11384	4.58e-08	31434	ebi-a-GCST90014266	rs146652416	G	A	0.031441	Retinal nerve fibre layer (RNFL) thickness || id:ebi-a-GCST90014266	TRUE	reported	igd
19	14	59719393	-0.2788	0.043465	1.43e-10	31434	ebi-a-GCST90014266	rs17095953	A	G	0.24079	Retinal nerve fibre layer (RNFL) thickness || id:ebi-a-GCST90014266	TRUE	reported	igd
20	14	74528023	0.52638	0.050387	1.67e-25	31434	ebi-a-GCST90014266	rs10140252	T	G	0.1642	Retinal nerve fibre layer (RNFL) thickness || id:ebi-a-GCST90014266	TRUE	reported	igd
22	15	89153744	0.23595	0.038382	7.97e-10	31434	ebi-a-GCST90014266	rs1470108	A	C	0.33727	Retinal nerve fibre layer (RNFL) thickness || id:ebi-a-GCST90014266	TRUE	reported	igd
23	16	15055042	0.91716	0.15261	1.88e-09	31434	ebi-a-GCST90014266	rs117304899	G	C	0.018175	Retinal nerve fibre layer (RNFL) thickness || id:ebi-a-GCST90014266	TRUE	reported	igd
21	14	60847001	-0.27768	0.036975	6.08e-14	31434	ebi-a-GCST90014266	rs1254276	T	C	0.39037	Retinal nerve fibre layer (RNFL) thickness || id:ebi-a-GCST90014266	TRUE	reported	igd
24	17	79611326	0.36835	0.038257	6.5e-22	31434	ebi-a-GCST90014266	rs62075723	A	G	0.64941	Retinal nerve fibre layer (RNFL) thickness || id:ebi-a-GCST90014266	TRUE	reported	igd
14	10	70040111	0.45828	0.042645	6.87e-27	31434	ebi-a-GCST90014266	rs10762201	G	A	0.76087	Retinal nerve fibre layer (RNFL) thickness || id:ebi-a-GCST90014266	TRUE	reported	igd
25	17	44019103	0.23873	0.042675	2.24e-08	31434	ebi-a-GCST90014266	rs112568425	G	T	0.27954	Retinal nerve fibre layer (RNFL) thickness || id:ebi-a-GCST90014266	TRUE	reported	igd	Neuroticism
3	2	145442190	-0.21164	0.038294	3.29e-08	31434	ebi-a-GCST90014266	rs980772	T	G	0.66943	Retinal nerve fibre layer (RNFL) thickness || id:ebi-a-GCST90014266	TRUE	reported	igd	Ever smoked; Past tobacco smoking
4	2	172701157	-0.22229	0.036772	1.51e-09	31434	ebi-a-GCST90014266	rs2271758	G	T	0.58673	Retinal nerve fibre layer (RNFL) thickness || id:ebi-a-GCST90014266	TRUE	reported	igd	Body mass index
16	11	88911696	-0.36049	0.037386	5.68e-22	31434	ebi-a-GCST90014266	rs1042602	A	C	0.37016	Retinal nerve fibre layer (RNFL) thickness || id:ebi-a-GCST90014266	TRUE	reported	igd	Seen doctor for nerves, anxiety, tension or depression

## Sheet: Sheet9
Table S9. Details for Mendelian randomization studies with tightened instrument variables selection
		MR-EGGER								Weighted Median				ivw
exposure	outcome	nsnp	b	se	pval	Q	Q_pval	egger_intercept	pval.1	wm.nsnp	wm.b	wm.se	wm.pval	ivw.nsnp	ivw.b	ivw.se	ivw.pval	ivw.Q	ivw.Q_pval
RIOP-intial	mixed_se_wo_Mean_middletemporal_surfavg1_m6e3uk	74	18.5173	37.4805	0.622774	101.903	0.0117267	-2.05592	0.179647	74	-18.9772	15.777	0.229039	74	-29.619	12.0184	0.0137217	104.501	0.00917439
RIOP-tighten (P < 5E-10)	mixed_se_wo_Mean_middletemporal_surfavg1_m6e3uk	48	-10.306	45.0914	0.820226	34.0994	0.0353608	-3.31058	0.392553	48	7.43082	17.7908	0.676182	48	17.6051	13.2414	0.183667	35.3369	0.0357162
RNFL-initial	mixed_se_wo_Mean_caudalanteriorcingulate_thickavg1_m6_May2020	22	0.0015563	0.00408574	0.707286	18.2536	0.57071	-0.00147168	0.274897	22	-0.00264066	0.00197672	0.181589	22	-0.00277673	0.00133996	0.0382417	19.5138	0.552215
RNFL-tighten (P < 5E-10)	mixed_se_wo_Mean_caudalanteriorcingulate_thickavg1_m6_May2020	9	-0.00209882	0.00767144	0.792297	7.76709	0.353579	-0.000133068	0.963657	9	-0.0020993	0.00216682	0.332625	9	-0.00245119	0.00168924	0.146761	7.76957	0.456297

## Sheet: Sheet10
Table S10. details of MR study for significant estimates after eliminating the related SNPs according to phenoscanner
Exposure		Outcome	IVW-derived P value	se	β	Cochran's Q-derived P value (ivw)	MR-Egger intercept-derived P value
RIOP	SA with global weighted	bankssts	0.0265504	3.93412	-8.72615	55.9241	0.150036
nerve layer	SA with global weighted	cuneus	0.0672058	1.11486	2.04052	0.239065	-0.2086
Visual field defect	SA with global weighted	insula	0.0424863	5.82007	11.8073	0.885334	0.793354
Retinal nerve fibre layer (RNFL) thickness	SA with global weighted	lingual	0.0379272	2.04796	4.25083	0.437042	0.422895
CD ratio	SA with global weighted	medialorbitofrontal	0.0151809	6.40264	-15.5458	0.376545	0.546373
LIOP	SA with global weighted	middletemporal	0.00846652	8.13101	-21.4079	0.0317887	0.0964918
RIOP	SA with global weighted	middletemporal	0.0382831	7.38086	-15.2917	0.119187	0.344166
RIOP	SA with global weighted	parsorbitalis	0.0587288	1.69386	3.20176	0.794655	0.90448
Retinal nerve fibre layer	SA with global weighted	pericalcarine	0.151135	1.57234	2.25714	0.135993	0.589667
CD Ratio	SA with global weighted	supramarginal	0.0336999	14.8304	31.4946	0.669879	0.427931
LIOP	TH with global weighted	inferiortemporal	0.0286436	7.99369	-17.4931	0.162907	0.192401
RIOP	TH with global weighted	inferiortemporal	0.0396022	0.00327288	0.00673518	0.361569	0.0649675
LIOP	TH with global weighted	insula	0.0286436	7.99369	-17.4931	0.162907	0.192401
RIOP	TH with global weighted	insula	0.0591143	0.00352463	0.00665219	0.202232	0.292419
CD ratio	TH with global weighted	lateralorbitofrontal	0.0128205	0.00518524	0.0129046	0.416651	0.702712
CD Ratio	TH with global weighted	paracentral	0.0415441	0.0048606	0.00990618	0.417603	0.25369
LIOP	TH with global weighted	parsopercularis	0.0286436	7.99369	-17.4931	0.162907	0.192401
CD Ratio	TH with global weighted	postcentral	0.0150694	0.00436835	-0.0106182	0.333432	0.621085
LIOP	TH with global weighted	superiortemporal	0.0286436	7.99369	-17.4931	0.162907	0.192401
RIOP	TH with global weighted	superiortemporal	0.00400622	0.0033824	-0.00973343	0.063302	0.0538792
Visual field defect	TH with global weighted	superiortemporal	0.0118389	0.0038035	-0.00957308	0.332931	0.451986
Visual field defect	TH with global weighted	temporalpole	0.0108962	0.00932684	-0.0237463	0.676936	0.819335
LIOP	TH with global weighted	transversetemporal	0.0286436	7.99369	-17.4931	0.162907	0.192401
RIOP	TH with global weighted	transversetemporal	0.00730795	0.00513653	-0.0137786	0.232288	0.43493
RIOP	SA without global weighted	bankssts	0.0140172	4.00529	-9.84028	0.235377	0.405494
Retinal nerve fibre layer	TH without global weighted	caudalanteriorcingulate	0.00687437	0.00144763	-0.003912744	0.654666	0.0926241
Retinal nerve fibre layer	SA without global weighted	cuneus	0.00118702	1.27371	4.12935	0.464353	0.379747
CD Ratio	TH without global weighted	entorhinal	0.0308552	0.0149719	0.0323234	0.511302	0.286299
glaucoma	TH without global weighted	fusiform	0.101467	0.00178712	-0.00292691	0.325118	0.8205
glaucoma	TH without global weighted	inferiorparietal	0.146235	0.00158566	-0.0023039	0.889124	0.208701
glaucoma	TH without global weighted	inferiortemporal	0.105655	0.00188356	-0.00304766	0.83434	0.885175
CD Ratio	TH without global weighted	lateralorbitofrontal	0.00630225	0.00668247	0.018254	0.736073	0.478328
Retinal nerve fibre layer	TH without global weighted	lingual	0.056779	0.00080075	-0.00152544	0.548406	0.612148
RIOP	SA without global weighted	middletemporal	0.0291607	12.1712	-26.5492	0.0354486	0.117937
CD Ratio	TH without global weighted	paracentral	0.0247037	0.00701811	0.0157627	0.449276	0.78981
Retinal nerve fibre layer	SA without global weighted	pericalcarine	0.0241671	1.89802	4.279	0.0720417	0.818228
RIOP	SA without global weighted	temporalpole	0.125859	1.72003	-2.63274	0.49332	0.0126108
Visual field defect	TH without global weighted	temporalpole	0.00932023	0.0103039	-0.026791	0.563328	0.558949
LIOP	TH without global weighted	transversetemporal	0.0286436	7.99369	-17.4931	0.162907	0.192401
RIOP	TH without global weighted	transversetemporal	0.0329519	0.00619681	-0.0132157	0.175027	0.907493

[truncated: 4 more sheets: Sheet11, Sheet12, Sheet13, Sheet14]
